# Supplementary material for: Identification and Expression Analysis of MATE Genes Involved in Flavonoid Transport in Blueberry Plants
Source: PLoS One. 2015 Mar 17;10(3):e0118578. doi: 10.1371/journal.pone.0118578 (PMC4363705; doi:10.1371/journal.pone.0118578)
Supplement: S1 Table — Modified from Yazaki et al, 2008. *TT12-transparent testa; ALF5-aberrant lateral root formation; EDS5–enhanced disease susceptibility; FRD3–ferric reductase defective; FFT–flower flavonoid transporter; ADS1-Activated Disease Susceptibility; JAT1-jasmonate-inducible alkaloid transporter 1; FRDL1-FRD3 like 1; BCD1-bush and chlorotic dwarf n.d. not determined, PM-plasma membrane, Vac-vacuole, TMA-tetramethylammonium, PVP-polyvinylpyrrolidone, EtBr—ethidium bromide. (XLS) [file pone.0118578.s001.xls]

## Sheet: Sheet1
Plant	Name	Driving force	Subcellular localization	Tissue	Substrate	Proposed physiological function	Reference
Arabidopsis	ALF5*	n.d.	n.d.	Root(cortex, epidermis)	(TMA, PVP)	Protection of the root from toxic compounds	Diener et al, 2001
	DTX1	H+	PM	Flower, leaf, stem, root	(Norfloxacin, EtBr,berberine, Heavy metals)	Efflux of endogenous metabolites and xenobiotics	Li et al, 2002
	EDS5*	n.d.	n.d.	n.d.	n.d.	Salicylic aciddependent Signaling cascade for disease resistance	Nawrath et al, 2002
	FRD3*	n.d.	n.d.	Root (percycle, vascular cylinder)	Citrate	Efflux of citrate into the root vasculature for iron translocation	Rogers and Guerinot, 2002; Green and Rogers, 2004
	TT12*	H+	Vac	Seed coat endothelium	Flavonoids	Vacuolar flavonoid/H+ antiporter in the seed coat	Debeaujon et al, 2001; Marinova et al, 2007
	ADS1*	n.d.	n.d.	n.d.	n.d.	Negatively regulates plant disease resistance	Sun et al, 2011
	ZRZ (BCD1)	n.d.	Organelle (mitochondria)	Cotyledon, Rosette, leaves	n.d.	Communicating a leaf-borne signal that enhances organ Initiation	Burko et al, 2011
	BCD1*	n.d.	Golgi complex	Roots, shoot	iron	Mediate iron homoeostasis during stress responses and senescence	SEO et al, 2012
	FFT*	n.d.	n.d.	Young seedlings, senescent leaves, roots	n.d.	Required for correct reproductive development	Thompson et al, 2010
	AtMATE (AtFRDL)	n.d.	n.d.	Root	Citrate	Al activated root citrate exudation into the rhizosphere	Liu et al, 2009
Tomato	MTP77	H+	Vac	n.d.	anthocyanins	Vacuolar transporter of anthocyanins (similar to TT12)	Mathews et al, 2003
Lupin	LaMATE	n.d.	PM	Root	n.d.	n.d.	Uhde-Stone et al, 2005
Barley	HvAACT1	n.d.	PM	Root,shoot	citrate	Al-activated efflux carrier of citrate, aluminum tolerance	Furukawa et al, 2007
	HvMATE	n.d	n.d	n.d	citrate	Aluminum tolerance	Wang et al, 2007
Sorghum	SbMATE	n.d.	PM	Root	citrate	Al-activated efflux carrier of citrate, aluminum tolerance	Magalhaes et al, 2007
Grapevine	AM1/3	H+	Vac	Mature berries	Acylated anthocyanins	Vacuolar transporter of anthocyanins	Gomez et al, 2009
Brassica napus, B.oleracea and B.rapa	BnTT12-1/2, BoTT12, BrTT12	n.d.	PM (predicted)	flower, seeds	n.d.	n.d.	Chai et al, 2009
Tobacco	Nt-JAT1*	H+	Vac in leaves, PM in roots	Leaf, stem, root	Alkaloids	Vacuolar transport of nicotine	Morita et al, 2009
	NtMATE1/2	H+	Vac	root	Alkaloids	Vacuolar Sequestration of nicotine	Shoji, et al, 2009
Soybean	GmFRD3a/b	n.d.	n.d.	Root	citrate	Efflux citrate into the xylem for efficiency iron	Rogers, et al., 2009
Medicago truncatula	MtMATE1	H+	Vac	Seed coat	Epicatechin 3'-O glucoside	Vacuolar transporter of E3'G for PAs biosynthesis	Zhao and Dixon, 2009
	MtMATE2	H+	Vac	leaves and flowers	anthocyanins	Vacuolar sequestration of flavonoid glycosides and glycoside malonates	Zhao, et al, 2011
Rice	OsFRDL1	n.d.	PM	Pericycle cells of the roots	citrate	Iron translocation as a fecitrate complex	Yokosho, et al, 2009
