# Supplementary material for: Identification and Expression Analysis of MATE Genes Involved in Flavonoid Transport in Blueberry Plants
Source: PLoS One. 2015 Mar 17;10(3):e0118578. doi: 10.1371/journal.pone.0118578 (PMC4363705; doi:10.1371/journal.pone.0118578)
Supplement: S3 Table — (XLS) [file pone.0118578.s003.xls]

## Sheet: Sheet1
	Forward primer sequence	Reverse primer sequence
VcMATE1	ATGGAGAGAGGTGAGCAAAAAC	AGAACAAGCTTCTACAGGAAT
VcMATE2	ATGGCGGCGGCCGAAGAATAT	TGCACTGACCAATCGCTCTAA
VcMATE3	ATGGGCACGGCCGACACTACTC	ATGTTGATCTGCAGCTGCACC
VcMATE4	ATGGAAGAGGGATTGTTGGTA	CATTATTCCATTATTTCCTGA
VcMATE5	ATGGACACGCCTCTGCTGCTC	AGGTTCAACTCCGTCGATCATTA
VcMATE7	ATGATTAATAATATAGAAGAGC	ATCATGATTGAGGCTTTCATC
VcMATE8	ATGGATAATAATATAGAACATA	AGCATGATTGAGGCTTTCA
VcMATE9	ATGGTGACAAATATCGAGACTC	TTGAAGAGAAGCACCATTGAT
