# Supplementary material for: Identification and Expression Analysis of MATE Genes Involved in Flavonoid Transport in Blueberry Plants
Source: PLoS One. 2015 Mar 17;10(3):e0118578. doi: 10.1371/journal.pone.0118578 (PMC4363705; doi:10.1371/journal.pone.0118578)
Supplement: S4 Table — (XLS) [file pone.0118578.s004.xls]

## Sheet: Sheet1
	Forward primer sequence	Reverse primer sequence
VcMATE1	TGCTTCCATGGCTACCTCCTT	TTTTGCTCCATAGGACTGCCC
VcMATE2	ATTTGACCCCATTGCTTGCC	ATAAGCCACGAGACCTTGCCA
VcMATE3	CCTTGACTCAGACTTTCGCTGG	TTCCCAACATGACCCCAAAA
VcMATE4	CCATTTGGTCGTGTCCTGGTT	TCTCCAACAGCCACTAGCCAAG
VcMATE5	CCCTTCCCATGCTCATAAGCT	TGCACCTCCAAGGTTATCCAAT
VcMATE7	TTCGCGGTATGGATGATTCC	ATCACCGCCATCACCATGA
VcMATE8	ATGATTGTGGCGTGGCTTTC	ACCCATTGCACCAGGTATTCC
VcMATE9	TTCCTTGCGGTCACTCTCATTC	TCCCACATTCACATACGCCAC
GAPDH	CATCCACTCTATCACCGCAACAC	GCAGGCAACACCTTACCAACAG
